# Supplementary material for: Exploiting endogenous and therapy-induced apoptotic vulnerabilities in immunoglobulin light chain amyloidosis with BH3 mimetics
Source: Nat Commun. 2022 Oct 2;13:5789. doi: 10.1038/s41467-022-33461-z (PMC9527241; doi:10.1038/s41467-022-33461-z)
Supplement: Supplementary file 3 — Supplementary Dataset 1 [file 41467_2022_33461_MOESM3_ESM.xlsx]

## Sheet: Specimen details
Sample #	Treatment Naive or Relapsedapse?	BH3 Profiled?	Chemosensitivity?	Isotype	t(11;14)	+1q21	Other Cytogenetics	FISH	Organ Involvement	Prior treatments	On active therapy?	Bone marrow plasma cell % (IHC) at time of research sample collection	Bone marrow plasma cell % (IHC) at the time of diagnosis
SS-01	Relapsed	Yes	Yes	lambda	yes	no	+11	+11, 13q14	renal, cardiac, ANS	VD, HDM/SCT	No	5-10% plasma cells, lambda predominance	5-10% plasma cells, lambda predominance
SS-02	Relapsed	Yes	Yes	lambda	yes	no	+11	+11, 13q14	renal, cardiac, ANS	VD, HDM/SCT	No	5-10% plasma cells, lambda predominance	5-10% plasma cells, lambda predominance
SS-07	Relapsed	Yes	Yes	IgG lambda	unknown	unknown	unknown	unknown	renal	VD, HDM/SCT	No	10-15% plasma cells, lambda predominance	no plasma cell predominance
SS-08	Relapsed	Yes	Yes	IgG lambda	unknown	unknown	unknown	unknown	renal	VD, HDM/SCT	No	10-15% plasma cells, lambda predominance	no plasma cell predominance
SS-10	Relapsed	Yes	Yes	kappa	unknown	unknown	unknown	unknown	soft tissue	VCD, HDM/SCT	No	5-10% plasma cells, kappa predominance	5-6% plasma cells, kappa predominance
SS-11	Relapsed	Yes	Yes	kappa	unknown	unknown	unknown	unknown	GI	HDM/SCT x2, PD, VD	No	5-10% plasma cells, kappa predominance	5-10% plasma cells, kappa predominance
SS-12	Relapsed	No	Yes	kappa	unknown	unknown	unknown	unknown	GI	HDM/SCT x2, PD, VD	No	5-10% plasma cells, kappa predominance	5-10% plasma cells, kappa predominance
SS-15	Relapsed	Yes	Yes	IgG lambda	no	yes	+1	gain 1q21	renal	RVD, V	No	5% plasma cells, lambda predominance	10% plasma cells, lambda predominance
SS-16	Treatment Naive	Yes	Yes	IgM lambda	no	no	normal	normal	lymph node, lung	No prior therapy	No	10-15% plasma cells, lambda predominance	5% plasma cells, lambda predominance
SS-17	Relapsed	Yes	Yes	IgA lambda	yes	no	-13	13q14, 14q32, -13, IGH rearrangement	renal, PNS, soft tissue, cardiac	HDM/SCT	No	15-20% plasma cells, lambda predominance	5-10% plasma cells, lambda predominance
SS-18	Relapsed	Yes	Yes	IgG lambda	yes	no	normal	14q32	cardiac, renal, hepatic	VCD, ID	Yes - ID	10-15% plasma cells, lambda predominance	25% plasma cells, lambda predominance
SS-19	Relapsed	Yes	Yes	lambda	unknown	unknown	unknown	unknown	cardiac	VD, RD	No	5-10% plasma cells, lambda predominance	10% plasma cells, lambda predominance
SS-22	Treatment Naive	Yes	Yes	IgG lambda	unknown	unknown	unknown	unknown	renal, GI	No prior therapy	No	5-10% plasma cells, lambda predominance	10% plasma cells, lambda predominance
SS-23	Relapsed	Yes	Yes	lambda	unknown	unknown	unknown	unknown	renal	VD, HDM/SCT, ID	No	10% plasma cells, lambda predominance	12% plasma cells, lambda predominance
SS-24	Treatment Naive	Yes	Yes	lambda	no	no	normal	+9 and 15	renal	No prior therapy	No	30-40% plasma cells, lambda predominance	30-40% plasma cells, lambda predominance
SS-25	Relapsed	Yes	Yes	lambda	no	no	+11q13	11q13, 5' IGH del	renal	HDM/SCT	No	10% plasma cells, lambda predominance	5-10% plasma cells, lambda predominance
SS-27	Relapsed	Yes	Yes	lambda	unknown	unknown	unknown	unknown	liver, renal, ANS	VCD	No	10-15% plasma cells, lambda predominance	5-10% plasma cells, lambda predominance
SS-30	Relapsed	Yes	Yes	IgG kappa	unknown	unknown	unknown	unknown	renal	VD	Yes - VD	10-15% kappa plasma cells, kappa predominance	20% plasma cells, kappa predominance
SS-31	Relapsed	Yes	Yes	lambda	unknown	unknown	unknown	unknown	renal, Factor X	VD	No	5-10% plasma cells, lambda predominance	unknown
SS-32	Relapsed	Yes	Yes	lambda	unknown	unknown	unknown	unknown	renal, Factor X	VD	No	5-10% plasma cells, lambda predominance	unknown
SS-33	Treatment Naive	Yes	Yes	IgG lambda	yes	no	+11	+11	lymph node, GI, cardiac, renal	No prior therapy	No	30-40% plasma cells, lambda predominance	12% plasma cells, lambda predominance
SS-34	Relapsed	Yes	Yes	lambda	unknown	unknown	unknown	unknown	soft tissue, PNS, muscle, GI	HDM/SCT, VD, VCD, RD	No	10% plasma cells, lambda predominance	15% plasma cells, lambda predominance
SS-35	Relapsed	Yes	Yes	IgG lambda	yes	unknown	unknown	11;14	cardiac	VCD	Yes - VCD	5% plasma cells, lambda predominance	20-50% plasma cells, lambda predominance
SS-37	Relapsed	Yes	Yes	IgM kappa	unknown	unknown	unknown	unknown	renal, cardiac	VMD, ritux-VD, ritux maintenance	No	5% plasma cells, kappa predominance	5-7% plasma cells, kappa predominance
SS-39	Relapsed	Yes	Yes	IgA lambda	yes	no	-13	-13, 11;14	GI, renal, cardiac, ANS	MD	No	10-15% plasma cells, lambda predominance	10% plasma cells, lambda predominance
SS-41	Relapsed	Yes	Yes	IgG lambda	unknown	unknown	unknown	unknown	GI, cardiac	RMD, PD, ID, Dara	No	10-15% plasma cells, lambda predominance	unknown
SS-42	Relapsed	Yes	No	IgM lambda	no	no	normal	normal	renal, cardiac	VD, ritux-VD, VCD+ritux	Yes - VCD+Ritux	10% plasma cells, lambda predominance	5-10% plasma cells, lambda predominance
SS-44	Relapsed	Yes	Yes	IgA lambda	unknown	unknown	unknown	unknown	soft tissue, cardiac, renal	HDM/SCT, RD	No	10% plasma cells, lambda predominance	unknown
SS-45	Relapsed	Yes	Yes	IgG kappa	no	no	+11	+11	soft tissue	VCD, HDM/SCT	No	5% plasma cells, kappa predominance	20-30% plasma cells, kappa predominance
SS-47	Relapsed	Yes	No	IgA lambda	unknown	unknown	unknown	unknown	renal	HDM/SCT	No	10-15% plasma cells, lambda predominance	10% plasma cells, lambda predominance
SS-49	Relapsed	Yes	No	IgA lambda	unknown	unknown	unknown	unknown	renal	HDM/SCT	No	10-15% plasma cells, lambda predominance	10% plasma cells, lambda predominance
SS-51	Relapsed	Yes	No	lambda	no	yes	+1	gain 1q21, 3' del	renal, cardiac	VD, HDM/SCT	No	15% plasma cells, lambda predominance	5-10% plasma cells, unknown predominance
SS-52	Relapsed	Yes	No	IgG lambda	unknown	unknown	unknown	unknown	GI, renal	HDM/SCT, VCD, VD	Yes - VD	5% plasma cells, lambda predominance	15% plasma cells, lambda predominance
SS-56	Treatment Naive	No	Yes	IgA lambda	yes	no	normal	partial 5' del, 11;14	GI	No prior therapy	No	5% plasma cells, lambda predominance	5% plasma cells, lambda predominance
SS-61	Relapsed	No	Yes	lambda	yes	no	normal	5' del	cardiac	VCD	Yes - VCD	2% plasma cells, lambda predominance	2% plasma cells, lambda predominance
SS-62	Relapsed	No	Yes	IgA lambda	no	no	normal	normal	renal	HDM/SCT	No	10% plasma cells, lambda predominance	10% plasma cells, lambda predominance
SS-63	Treatment Naive	No	Yes	kappa	yes	no	normal	-13q, +11 and 15, 5' del	cardiac, renal, soft tissue	No prior therapy	No	35% plasma cells, kappa predominance	35% plasma cells, kappa predominance
SS-64	Relapsed	Yes	Yes	lambda	yes	no	normal	11;14	cardiac, renal	HDM/SCT	No	10% plasma cells with lambda predominance	10-15% plasma cells, lambda predominance
SS-67	Relapsed	No	Yes	IgG lambda	yes	no	-13 +11	-13, +11q	renal	VD	No	20% plasma cells, lambda predominance	10% plasma cells, lambda predominance
SS-69	Relapsed	Yes	Yes	Lambda	unknown	no	unknown	IGH rearrangement/loss	cardiac, renal	VD	No	5% plasma cells, lambda predominance	20% plasma cells, lambda predominance
SS-71	Treatment Naive	Yes	Yes	lambda	yes	no	normal	+11,-13	muscle	No prior therapy	No	25% plasma cells, lambda predominance	25% plasma cells, lambda predominance
SS-72	Relapsed	Yes	Yes	lambda	unknown	unknown	inconclusive	unknown	soft tissue, ANS, PNS	HDM/SCT	No	25% plasma cells, lambda predominance	11% plasma cells, lambda predominance
SS-74	Relapsed	Yes	No	IgM lambda	no	no	normal	normal	renal	VCD	No	15% plasma cells, lambda predominance	5% plasma cells, lambda predominance
SS-75	Relapsed	Yes	No	lambda	yes	yes	normal	-13q	renal, cardiac, GI	VCD	No	5% plasma cells, lambda predominance	6% plasma cells, lambda predominance
SS-77	Relapsed	Yes	No	lambda	yes	unknown	unknown	partial 5' del, 11;14	renal	HDM/SCT	No	10% plasma cells with lambda predominance	10% plasma cells, lambda predominance
SS-78	Treatment Naive	Yes	No	lambda	yes	no	normal	11;14, +11, 5' del	GI	No prior therapy	No	15% plasma cells, lambda predominance	6% plasma cells, lambda predominance
SS-79	Relapsed	Yes	No	kappa	yes	no	normal	11;14, -13, -16q	renal	VCD	No	5% plasma cells, kappa predominance	20% plasma cells, kappa predominance
SS-80	Treatment Naive	No	Yes	lambda	yes	yes	normal	1q21, 11;14	GI, soft tissue	No prior therapy	No	15% plasma cells, lambda predominance	15% plasma cells, lambda predominance
SS-81	Treatment Naive	Yes	Yes	kappa	no	no	normal	normal	renal	No prior therapy	No	5% plasma cells, kappa predominance	5% plasma cells, kappa predominance
SS-82	Treatment Naive	Yes	Yes	lambda	yes	no	normal	11;14	renal, cardiac, liver	No prior therapy	No	10% plasma cells, lambda predominance	10% plasma cells, lambda predominance
SS-83	Treatment Naive	Yes	No	lambda	yes	no	normal	11;14	cardiac, soft tissue	No prior therapy	No	15% plasma cells, lambda predominance	15% plasma cells, lambda predominance
SS-84	Treatment Naive	Yes	Yes	IgG lambda	yes	no	normal	11;14; -13, +9, 11 and 15	cardiac, renal	No prior therapy	No	5% plasma cells, lambda predominance	5% plasma cells, lambda predominance
SS-87	Relapsed	No	Yes	lambda	no	no	normal	+1, 9, 11 and 15	cardiac	VCD	No	40% plasma cells, lambda predominance	5-10% plasma cells, lambda predominance
SS-88	Relapsed	No	Yes	lambda	no	yes	normal	gain 1q21, -13,+1,3,9,15 and 17	renal, cardiac, liver, ANS	VCD+Dara	Yes - VCD+Dara	20% plasma cells, lambda predominance	20% plasma cells, lambda predominance
