# Supplementary material for: Exploiting endogenous and therapy-induced apoptotic vulnerabilities in immunoglobulin light chain amyloidosis with BH3 mimetics
Source: Nat Commun. 2022 Oct 2;13:5789. doi: 10.1038/s41467-022-33461-z (PMC9527241; doi:10.1038/s41467-022-33461-z)
Supplement: Supplementary file 5 — Source Data [file 41467_2022_33461_MOESM5_ESM.xlsx]

## Sheet: 1B
BH3 Profiling of primary patient samples - Percentage of CD138+ cells staining negatively for Cytochrome C acquired by Attune NxT flow cytometer (Software v3.1.2).
	BIM BH3							BID BH3							PUMA BH3
Row (Samples)	10µM	3µM	1µM	0.3µM	0.1µM	AUC		10µM	3µM	1µM	0.3µM	0.1µM	AUC		10µM	1µM	0.1µM	AUC
1	65.08	68.78	61.64	56.88	36.24	65.63		63.49		51.59		9.52			59.26	7.94	11.64	31.43
2		94.82	67	14.96	7.4				20.61	12.22	14.31	7.81			47.58	8.92	5.54	26.34
3	96	83.99	65.54	38.44	25.69	83.06		61.08	43.92	18.88	14.26	12.76	44.91		52.01	16.04	6.33	31.95
4	99.65	93.88	90.53	67.05	26.86	93.57		83.89	65.36	37.79	26.26	30.02	66.02		74.69	52.78	24.02	61.43
5	100	91.01	68.23	42.14	39.91	88.34		72.98	63.72	29.97	27.53	25.46	60.36		37.55	33.92	46.21	36.13
6	100	94	85.61	33.64	33.94	91.63		67.2	42.92	39.58	45.41	20.27	50.93		45.62	32.27	33.64	38.4
7	86.64	83.69	83.4	40.58	52.11	82.41		71.84	63.16	65.56	38.76	16.36	64.98		59.69	56.08	21.04	56.13
8	63.28	46.56	34.89	27.15	22.56	49.76		80.05	54.43	44.37	35.37	38.56	61.09		70.05	54.51	25.72	60.26
9	79.9	71.2	36.39	20.94	7.52	66.6		58.95	34.9	5.67	0	4.13	37.52		77.63	32.51	3.74	51.71
10	65.43	60.78	38.37	13.83	16.13	56.78		35.52	19.94	16.43	0.52	0	23.89		51.14	15.04	1.46	30.83
11	87.59	76.69	76.2	36.4	21.47	78.09		74.16	65.74	38.61	27.13	8.83	62.69		50.72	48.64	42.75	49.32
12	85.17	100	75.52	88.46	68.68	90.58		76.92	19.23	93.89	51.06	48.08	51.55		75.12	69.71	70.85	72.22
13	91.43	100	65.31	19.05	42.11	87.97		83.81	48.98	21.43	43.96	0	56.81		44.24	24.24	6.18	32.51
14	81.4	47.48	73.17	46.85	29.56	62.77		53.85	41.56	36.93	26.01	29.37	44.44		87.03	45.35	3.72	62.4
15	63.54	58.33	66.76	56.14	39.53	61.03		64.55	47.12	35.09	37.39	33.35	51.06		66.48	39.92	43.51	52.16
16	89.34	86.49	71.35	44.26	21.25	82.85		75.51	25	34.62	31.25	3.48	44.23		71.35	42.18	43.02	55.48
17	100	95.26	52.84	44.61	32.71	88.22		87.14	64.92	30.16	21.08	5.7	65.44		89.81	51.74	41.65	68.58
18	100	94.79	59.86	38.61	24.87	88.61		77.61	60.11	16.37	3.58	8.58	57.24		90.27	72.86	21.5	78.44
19	88.78	88.23	75.13	48.07	35.25	84.28		61.98	26.99	23.68	22.63	16.9	38.61		87.33	64.3	25.39	73
20	100	95.7	87.65	50.92	18.11	93.3		81.96	55.27	23.25	5.73	3.11	57.56		83.22	44.69	13.7	60.79
21	77.23	57.96	56.29	37.36	22.36	63.25		54.86	37.63	10.28	4.36	0.83	38.11		50.72	17.86	13.54	32.6
22	76.42	66.39	59.96	38.19	13.44	67.24		72.67	35.91	62.92	17.34	18.45	51.57		81.21	35.16	30.56	55.88
23	72.58	59.6	40.14	25.37	8.63	59.47		47.02	33.5	10.12	0	6.72	33.3		71.64	31.5	7.83	48.67
24	90.57	36.81	39.47	11.96	18.84	54.87		80.74	15.2	43.4	11.96	51.26	42.43		59.4	7.18	66.99	33.63
25	91.28	67.38	61.04	11.02	14.96	71.87		57.78	31.97	21.11	14.63	13.15	38.63		82.47	13.61	0	44.29
26	80.82	71.03	50.94	33.96	12.1	69.47		59.04	28.76	8.58	3.56	4.82	35.33		65.75	28.26	6.53	44.31
27	86.72	85.4	80.08	59.62	13.36	83.24		73.32	64.21	16.24	0	3.43	57.36		83.05	53.03	11	64.76
28	93.5	82.65	67.97	26.16	0	81.08		62.19	34.71	32.65	29.1	41.82	43.96		84.91	18.66	20.38	48.85
29	100	75.23	70.87	52.85	29.64	81.91		31.35		30.43	9.37	6.9			91.86	78.36	31.76	82.38
30		100	87.94	66.82	73.56			73.56	46.03	23.4	24.22	0	51.22		88.48	54.12	29.5	68.62
31	64.53	60	53.65	37.66	26.27	59.38		44.97	41.82	29.06	18.37	5.71	39.76		63.58	41.53	12.73	50.24
32	98.18	78.79	70.71	54.55	26.57	82.91		64.03	96.1	60.61	52.04	40	77.35		69.09	72.73	10.91	68.26
33	41.81	43.74	30.02	26.2	6.49	40.01		47.39	19.26	19.93	15.82	19.3	29.14		34.09	23.33	20.15	16.21
34	74.77	62.36	80.18	22.43	31.57	67.05		59.4	34.68	27.87	20.13	0	41.48		73.41	64.45	15.56	66.3
35	96.38	81.32	72.72	31.15	9.49	82.46		58.16	8.11	20.82	7.89	3.23	27.48		77.97	64.7	18.07	68.61
36	42.6	32.83	6.35	11.4	21.77	31.59		22.88	5.78	0	18.68	1.74	11.58		37.45	25.7	22.21	30.88
37	66.02	71.54	55.2	19.7	21.75	64.5		52.14	31.86	22.53	19	21.83	37.08		88.85	44.21	32.42	63.96
38	100	70.72	46.37	21.27	15.96	74.95		29.92	11.54	33.99	23.12	0	21.51		44.5	28.58	22.4	35.54
39	92.67	96.44	91.49	68.89	36.42	92.57		85.1	66.05	56.88	34.33	12.9	69.56		75.9	56.46	45.3	64.79
40	100	99.23	87.9	62.01	25.33	95.52		81.23	79.24	50.1	5	8.05	71.87		83.62	41.13	22.15	59.58

## Sheet: 1C
BH3 Profiling of primary patient samples - Percentage of CD138+ cells staining negatively for Cytochrome C acquired by Attune NxT flow cytometer (Software v3.1.2).
		Relapsed																															Treatment Naive
	Row (Samples)	1	2	3	4	5	6	7	8	9	10	11	12	13	14	15	16	17	18	19	20	21	22	23	24	25	26	27	28	29	30		1	2	3	4	5	6	7	8	9	10
BIM BH3	10µM	65.08		96	99.65	100	100	86.64	79.9	65.43	85.17	81.4	63.54	89.34	100	88.78	100	77.23	76.42	72.58	90.57	91.28	80.82	86.72	93.5	100	64.53	98.18	41.81	74.77	42.6		63.28	87.59	91.43	100		96.38	66.02	100	92.67	100
	3µM	68.78	94.82	83.99	93.88	91.01	94	83.69	71.2	60.78	100	47.48	58.33	86.49	95.26	88.23	95.7	57.96	66.39	59.6	36.81	67.38	71.03	85.4	82.65	75.23	60	78.79	43.74	62.36	32.83		46.56	76.69	100	94.79	100	81.32	71.54	70.72	96.44	99.23
	1µM	61.64	67	65.54	90.53	68.23	85.61	83.4	36.39	38.37	75.52	73.17	66.76	71.35	52.84	75.13	87.65	56.29	59.96	40.14	39.47	61.04	50.94	80.08	67.97	70.87	53.65	70.71	30.02	80.18	6.35		34.89	76.2	65.31	59.86	87.94	72.72	55.2	46.37	91.49	87.9
	0.3µM	56.88	14.96	38.44	67.05	42.14	33.64	40.58	20.94	13.83	88.46	46.85	56.14	44.26	44.61	48.07	50.92	37.36	38.19	25.37	11.96	11.02	33.96	59.62	26.16	52.85	37.66	54.55	26.2	22.43	11.4		27.15	36.4	19.05	38.61	66.82	31.15	19.7	21.27	68.89	62.01
	0.1µM	36.24	7.4	25.69	26.86	39.91	33.94	52.11	7.52	16.13	68.68	29.56	39.53	21.25	32.71	35.25	18.11	22.36	13.44	8.63	18.84	14.96	12.1	13.36	0	29.64	26.27	26.57	6.49	31.57	21.77		22.56	21.47	42.11	24.87	73.56	9.49	21.75	15.96	36.42	25.33
	AUC	65.63		83.06	93.57	88.34	91.63	82.41	66.6	56.78	90.58	62.77	61.03	82.85	88.22	84.28	93.3	63.25	67.24	59.47	54.87	71.87	69.47	83.24	81.08	81.91	59.38	82.91	40.01	67.05	31.59		49.76	78.09	87.97	88.61		82.46	64.5	74.95	92.57	95.52
BID BH3	10µM	63.49		61.08	83.89	72.98	67.2	71.84	58.95	35.52	76.92	53.85	64.55	75.51	87.14	61.98	81.96	54.86	72.67	47.02	80.74	57.78	59.04	73.32	62.19	31.35	44.97	64.03	47.39	59.4	22.88		80.05	74.16	83.81	77.61	73.56	58.16	52.14	29.92	85.1	81.23
	3µM		20.61	43.92	65.36	63.72	42.92	63.16	34.9	19.94	19.23	41.56	47.12	25	64.92	26.99	55.27	37.63	35.91	33.5	15.2	31.97	28.76	64.21	34.71		41.82	96.1	19.26	34.68	5.78		54.43	65.74	48.98	60.11	46.03	8.11	31.86	11.54	66.05	79.24
	1µM	51.59	12.22	18.88	37.79	29.97	39.58	65.56	5.67	16.43	93.89	36.93	35.09	34.62	30.16	23.68	23.25	10.28	62.92	10.12	43.4	21.11	8.58	16.24	32.65	30.43	29.06	60.61	19.93	27.87	0		44.37	38.61	21.43	16.37	23.4	20.82	22.53	33.99	56.88	50.1
	0.3µM		14.31	14.26	26.26	27.53	45.41	38.76	0	0.52	51.06	26.01	37.39	31.25	21.08	22.63	5.73	4.36	17.34	0	11.96	14.63	3.56	0	29.1	9.37	18.37	52.04	15.82	20.13	18.68		35.37	27.13	43.96	3.58	24.22	7.89	19	23.12	34.33	5
	0.1µM	9.52	7.81	12.76	30.02	25.46	20.27	16.36	4.13	0	48.08	29.37	33.35	3.48	5.7	16.9	3.11	0.83	18.45	6.72	51.26	13.15	4.82	3.43	41.82	6.9	5.71	40	19.3	0	1.74		38.56	8.83	0	8.58	0	3.23	21.83	0	12.9	8.05
	AUC			44.91	66.02	60.36	50.93	64.98	37.52	23.89	51.55	44.44	51.06	44.23	65.44	38.61	57.56	38.11	51.57	33.3	42.43	38.63	35.33	57.36	43.96		39.76	77.35	29.14	41.48	11.58		61.09	62.69	56.81	57.24	51.22	27.48	37.08	21.51	69.56	71.87
PUMA BH3	10µM	59.26	47.58	52.01	74.69	37.55	45.62	59.69	77.63	51.14	75.12	87.03	66.48	71.35	89.81	87.33	83.22	50.72	81.21	71.64	59.4	82.47	65.75	83.05	84.91	91.86	63.58	69.09	34.09	73.41	37.45		70.05	50.72	44.24	90.27	88.48	77.97	88.85	44.5	75.9	83.62
	1µM	7.94	8.92	16.04	52.78	33.92	32.27	56.08	32.51	15.04	69.71	45.35	39.92	42.18	51.74	64.3	44.69	17.86	35.16	31.5	7.18	13.61	28.26	53.03	18.66	78.36	41.53	72.73	23.33	64.45	25.7		54.51	48.64	24.24	72.86	54.12	64.7	44.21	28.58	56.46	41.13
	0.1µM	11.64	5.54	6.33	24.02	46.21	33.64	21.04	3.74	1.46	70.85	3.72	43.51	43.02	41.65	25.39	13.7	13.54	30.56	7.83	66.99	0	6.53	11	20.38	31.76	12.73	10.91	20.15	15.56	22.21		25.72	42.75	6.18	21.5	29.5	18.07	32.42	22.4	45.3	22.15
	AUC	31.43	26.34	31.95	61.43	36.13	38.4	56.13	51.71	30.83	72.22	62.4	52.16	55.48	68.58	73	60.79	32.6	55.88	48.67	33.63	44.29	44.31	64.76	48.85	82.38	50.24	68.26	16.21	66.3	30.88		60.26	49.32	32.51	78.44	68.62	68.61	63.96	35.54	64.79	59.58

## Sheet: 1D
BH3 Profiling of primary patient samples - Percentage of CD138+ cells staining negatively for Cytochrome C acquired by Attune NxT flow cytometer (Software v3.1.2).
	BAD BH3			Hrk BH3			MS1
Row (Samples)	10µM	1µM		10µM	1µM		10µM	1µM
1	51.59	17.72		32.54	12.7		59.79	17.46
2	14	4.14		7.24	9.59		0	1.36
3	6.71	7.44		12.75	9.16		30.81	22.87
4	38.96	25.18		29.74	29.31		44.02	24.11
5	35.49	15.33		38.84	33.42		37.75	23.4
6	34.36	25.79		32.08	0		60.02	27.73
7	44.17	35.3		37.38	12.89		25.68	7.08
8	34.59	0		32.93	28.41		36.49	27.69
9	13.19	10.26		1.94	2.63		22.44	5.91
10	10.33	1.98		10.35	1.89		18.49	7.57
11	74.28	22.7		15.13	17.57		7.14	17.14
12	68.85	55.29		39.42	0		14.21	48.08
13	31.17	9.58		17.14	22.86		11.82	11.15
14	58.89	32.58		48.44	20.92		4.82	31.25
15	14.33	45.77		18.09	4.27		26.45	4.81
16	44.56	33.28		36.51	24.71		43.68	4.42
17	39.25	0		22.65	11.09		31.3	18.67
18	57.64	27.67		21.64	11.57		4.98	3.73
19	57.03	28.1		1.66	18.18		37.23	19.76
20	21.6	19.89		27.02	8.07		17.17	0
21	45.91	10.65		13.52	29.92		2.63	15.98
22	23.74	11.39		13.59	0		12.44	23.42
23	15.89	6.01		5.02	10.54		3.18	10.92
24	45.82	6.46		8.52	8.85		46.98	0
25	42.5	19.88		18.65	7.28		50.7	14.6
26	20.29	16.11		13.12	6.77		19.32	8.06
27	27.44	14.17		8.93	15.08		3.43	5.15
28	72.38	45.31		45.31	29.59		40.7	25.83
29	63.23	46.22		40.12	17.77		41.1	15.14
30	70.91	51.71		36.3	35.31		36.99	31.91
31	21.65	0		2.04	10.43		13.7	18.37
32	42.61	27.27		40	30.3		56.49	8.26
33	33.86	6.33		0	6.33		42.23	17.86
34	62.36	43.21		30.74	23.47		21.11	0.76
35	78.55	36.61		14.5	5.04		15.81	10.71
36	27.99	7.75		8.43	6.64		10.96	1.55
37	30.13	26.83		16.3	17.45		16.61	10.8
38	30.12	30.48		20.66	32.82		25.85	21.86
39	50.22	45.04		28.37	12.52		45.35	21.2
40	26.61	10.77		11.23	9.69		39.71	28.17

## Sheet: 1E
BH3 Profiling of primary patient samples - Percentage of CD138+ cells staining negatively for Cytochrome C acquired by Attune NxT flow cytometer (Software v3.1.2).
		Relapsed																															Treatment Naive
	Row (Samples)	1	2	3	4	5	6	7	8	9	10	11	12	13	14	15	16	17	18	19	20	21	22	23	24	25	26	27	28	29	30		1	2	3	4	5	6	7	8	9	10
BAD BH3	10µM	51.59	14	6.71	38.96	35.49	34.36	44.17	13.19	10.33	68.85	58.89	14.33	44.56	39.25	57.03	21.6	45.91	23.74	15.89	45.82	42.5	20.29	27.44	72.38	63.23	21.65	42.61	33.86	62.36	27.99		34.59	74.28	31.17	57.64	70.91	78.55	30.13	30.12	50.22	26.61
	1µM	17.72	4.14	7.44	25.18	15.33	25.79	35.3	10.26	1.98	55.29	32.58	45.77	33.28	0	28.1	19.89	10.65	11.39	6.01	6.46	19.88	16.11	14.17	45.31	46.22	0	27.27	6.33	43.21	7.75		0	22.7	9.58	27.67	51.71	36.61	26.83	30.48	45.04	10.77
HRK BH3	10µM	32.54	7.24	12.75	29.74	38.84	32.08	37.38	1.94	10.35	39.42	48.44	18.09	36.51	22.65	1.66	27.02	13.52	13.59	5.02	8.52	18.65	13.12	8.93	45.31	40.12	2.04	40	0	30.74	8.43		32.93	15.13	17.14	21.64	36.3	14.5	16.3	20.66	28.37	11.23
	1µM	12.7	9.59	9.16	29.31	33.42	0	12.89	2.63	1.89	0	20.92	4.27	24.71	11.09	18.18	8.07	29.92	0	10.54	8.85	7.28	6.77	15.08	29.59	17.77	10.43	30.3	6.33	23.47	6.64		28.41	17.57	22.86	11.57	35.31	5.04	17.45	32.82	12.52	9.69
MS1	10µM	59.79	0	30.81	44.02	37.75	60.02	25.68	22.44	18.49	14.21	4.82	26.45	43.68	31.3	37.23	17.17	2.63	12.44	3.18	46.98	50.7	19.32	3.43	40.7	41.1	13.7	56.49	42.23	21.11	10.96		36.49	7.14	11.82	4.98	36.99	15.81	16.61	25.85	45.35	39.71
	1µM	17.46	1.36	22.87	24.11	23.4	27.73	7.08	5.91	7.57	48.08	31.25	4.81	4.42	18.67	19.76	0	15.98	23.42	10.92	0	14.6	8.06	5.15	25.83	15.14	18.37	8.26	17.86	0.76	1.55		27.69	17.14	11.15	3.73	31.91	10.71	10.8	21.86	21.2	28.17

## Sheet: 1F
BH3 Profiling of primary patient samples - Percentage of CD138+ cells staining negatively for Cytochrome C acquired by Attune NxT flow cytometer (Software v3.1.2).
	Relapsed			Treatment Naïve
Row (Samples)	BAD BH3 10µM	MS1 10µM		BAD BH3 10µM	MS1 10µM
1	51.59	59.79		34.59	36.49
2	14	0		74.28	7.14
3	6.71	30.81		31.17	11.82
4	38.96	44.02		57.64	4.98
5	35.49	37.75		70.91	36.99
6	34.36	60.02		78.55	15.81
7	44.17	25.68		30.13	16.61
8	13.19	22.44		30.12	25.85
9	10.33	18.49		50.22	45.35
10	68.85	14.21		26.61	39.71
11	58.89	4.82
12	14.33	26.45
13	44.56	43.68
14	39.25	31.3
15	57.03	37.23
16	21.6	17.17
17	45.91	2.63
18	23.74	12.44
19	15.89	3.18
20	45.82	46.98
21	42.5	50.7
22	20.29	19.32
23	27.44	3.43
24	72.38	40.7
25	63.23	41.1
26	21.65	13.7
27	42.61	56.49
28	33.86	42.23
29	62.36	21.11
30	27.99	10.96

## Sheet: 2A
Primary sample ex vivo viability - Percentage of cell death in plasma cell population in response to indicated treatments/doses, acquired by Attune NxT flow cytometer (Software v3.1.2).
	ABT-199			ABT-263			WEHI-539			S63845			ABT-199 + S63849
Row (Samples)	1µM	100nM		1µM	100nM		1µM	100nM		1µM	100nM		1µM	100nM
1	28.6	25.84		38.31	36.3		39.58	23.97		75.28	33.53		83	85
2	37.18	24.79					80.77	78.21		87.18	55.56
3	74.5	65.77					70.47	64.43		73.15	52.35
4	58.7	47.95					50.92	42.86		73.83	68.6
5	54.2	40.4					26.6	24.4		89.8	53.6
6	37.48	23.61		57.94	56.51		41.34	23.61		34.62	29.76
7	26	15.93					14.27	0		71.95	33.14
8	68.25	36.49					16.01	15.22		86.15	37.07
9	86.62	78.65					60	13.13		13.77	8.11
10	62.72	62.72		81.75	51.8		54.76	43.83		80.21	63.11
11	50	17.83		52.85	14.66		0	0		37.97	9.6
12	42.69	20.48		54.39	46.13		45.96	46.13		68.33	51.46		89.5	76.94
13	36.78	16.05		37.85	21.47		30.4	0		37.51	16.84
14	45.91	20.23		73.76	2.52		31.79	33.05		30.98	0		86	54
15	43.34	41.96		53.99	35.07		21.64	7.18		50.46	11.05
16	46.93	26.71		67.87	41.88		14.44	9.75		24.55	5.78		83	37
17	16.25	13.03								28.02	18.98		97.81	90.51
18	42.21	9.5		56.78	30.5		45.08	41.06		55.08	33.57
19	49.35	37.18		36.34	26.63		27.39	0		29	26.24
20	54.77	46.11		59.36	59.01		69.96	46.11		79.15	47
21	68.4	61.15		80.3	64.87		68.4	60.22		87.17	77.7		94	89
22	53.85	48.8		75.96	59.38		38.94	25.72		63.94	50.96
23	16.97	0.43		49.35	32.51		26.69	0		36.1	11.89
24	88.73	80.72		85.42	68.64		58.52	52.85		87.79	46.52		98.19	89.18
25	43.61	24.26		56.07	39.18		35.25	10.98		61.97	0
26	89.13	57.21		71.78	54.9		51.97	41.02		68.47	52.43
27	27.36	25.47		59.43	59.43		37.03	21.23		18.87	2.59
28	47.75	34.61								55.84	54.68		95	74
29	26.41	16.5		42.18	7.95		20.78	18.34		25.79	19.44
30	66.94	55.45		64.45	45.26		63.63	42.54		42.18	13.03
31	71.05	33.49		71.77	40.19		62.44	50.96		33.49	29.67
32	81.21	57.47		59.25	44.66		33.77	42.91		85.5	46.08		99.53	98.34
33	79.74	50.51		81.2	14.68		12.04	16.01		85.17	25.11		95.3	94.13
34	69.92	49.22		93.75	62.5		47.66	26.95		32.03	31.64
35	80.76	65.84		77.89	23.42		9.27	11.05		93.2	36.91		99	99
36	79.41	76.89								44.23	36.56		65.18	59.56
37	78.01	48.65								23.12	14.04		87	82
38	33.02	16.03								35.88	24.62		92	33

## Sheet: 2B
Primary sample ex vivo viability - Percentage of cell death in plasma cell population in response to indicated treatments/doses, acquired by Attune NxT flow cytometer (Software v3.1.2).
		Relapsed																												Treatment Naive
	Row (Samples)	1	2	3	4	5	6	7	8	9	10	11	12	13	14	15	16	17	18	19	20	21	22	23	24	25	26	27		1	2	3	4	5	6	7	8	9	10	11
ABT-199	1µM	28.6	37.18	74.5	58.7	54.2	37.48	26	68.25	86.62	62.72	50	42.69	36.78	45.91	43.34	46.93	16.25	42.21	49.35	54.77	68.4	53.85	16.97	88.73	43.61	89.13	27.36		80	81	67	71	26	70	81	48	48	78	33
	100nM	25.84	24.79	65.77	47.95	40.4	23.61	15.93	36.49	78.65	62.72	17.83	20.48	16.05	20.23	41.96	26.71	13.03	9.5	37.18	46.11	61.15	48.8	0.43	80.72	24.26	57.21	25.47		51	57	55	33	17	49	66	48	35	49	16
ABT-263	1µM	38.31					57.94				81.75	52.85	54.39	37.85	73.76	53.99	67.87		56.78	36.34	59.36	80.3	75.96	49.35	85.42	56.07	71.78	59.43		81	59	64	72	42	94	78
	100nM	36.3					56.51				51.8	14.66	46.13	21.47	2.52	35.07	41.88		30.5	26.63	59.01	64.87	59.38	32.51	68.64	39.18	54.9	59.43		15	45	45	40	8	63	23
WEHI-539	1µM	39.58	80.77	70.47	50.92	26.6	41.34	14.27	16.01	60	54.76	0	45.96	30.4	31.79	21.64	14.44		45.08	27.39	69.96	68.4	38.94	26.69	58.52	35.25	51.97	37.03		12	34	64	62	21	48	9
	100nM	23.97	78.21	64.43	42.86	24.4	23.61	0	15.22	13.13	43.83	0	46.13	0	33.05	7.18	9.75		41.06	0	46.11	60.22	25.72	0	52.85	10.98	41.02	21.23		16	43	43	51	18	27	11
S63845	1µM	75.28	87.18	73.15	73.83	89.8	34.62	71.95	86.15	13.77	80.21	37.97	68.33	37.51	30.98	50.46	24.55	28.02	55.08	29	79.15	87.17	63.94	36.1	87.79	61.97	68.47	18.87		85	85	42	33	26	32	93	44	56	23	36
	100nM	33.53	55.56	52.35	68.6	53.6	29.76	33.14	37.07	8.11	63.11	9.6	51.46	16.84	0	11.05	5.78	18.98	33.57	26.24	47	77.7	50.96	11.89	46.52	0	52.43	2.59		25	46	13	30	19	32	37	37	55	14	25
ABT-199 + S63845	1µM	83											89.5		86		83	97.81				94			98.19					95	100					99	65	95	87	92
	100nM	85											76.94		54		37	90.51				89			89.18					94	98					99	60	74	82	33

## Sheet: 2C
Primary sample ex vivo viability - Percentage of cell death in plasma cell population in response to indicated treatments/doses, acquired by Attune NxT flow cytometer (Software v3.1.2).
	Relapsed			Treatment Naïve
Row (Samples)	ABT-199 1μM	S63845 1μM		ABT-199 1μM	S63845 1μM
1	28.6	75.28		47.75	55.84
2	37.18	87.18		26.41	25.79
3	74.5	73.15		66.94	42.18
4	58.7	73.83		71.05	33.49
5	54.2	89.8		81.21	85.5
6	37.48	34.62		79.74	85.17
7	26	71.95		69.92	32.03
8	68.25	86.15		80.76	93.2
9	86.62	13.77		79.41	44.23
10	62.72	80.21		78.01	23.12
11	50	37.97		33.02	35.88
12	42.69	68.33
13	36.78	37.51
14	45.91	30.98
15	43.34	50.46
16	46.93	24.55
17	16.25	28.02
18	42.21	55.08
19	49.35	29
20	54.77	79.15
21	68.4	87.17
22	53.85	63.94
23	16.97	36.1
24	88.73	87.79
25	43.61	61.97
26	89.13	68.47
27	27.36	18.87

## Sheet: 2D
BH3 Profiling/ex vivo viability correlation - Percentage of CD138+ cells staining negatively for Cytochrome C and percentage of cell death in plasma cell population in response to ABT-263, acquired by Attune NxT flow cytometer (Software v3.1.2).
Row (Samples)	BAD BH3 10μM	ABT-263 1μM
1	44.17	56
2	13.19	54
3	10.33	49
4	68.85	58
5	58.89	53
6	14.33	36
7	44.56	59
8	39.25	76
9	57.03	82
10	21.6	72
11	45.91	59
12	23.74	57
13	15.89	38
14	45.82	38
15	72.38	68
16	63.23	80
17	21.65	74
18	34.59	64
19	74.28	72
20	31.17	42
21	57.64	94
22	70.91	78

## Sheet: 2E
BH3 Profiling/ex vivo viability correlation - Percentage of CD138+ cells staining negatively for Cytochrome C and percentage of cell death in plasma cell population in response to S63845, acquired by Attune NxT flow cytometer (Software v3.1.2).
Row (Samples)	MS1 10μM	S63845 1μM
1	59.79	86.2
2	0	14
3	30.81	72
4	44.02	73
5	37.75	74
6	60.02	90
7	25.68	62
8	22.44	50
9	18.49	36
10	14.21	35
11	4.82	38
12	26.45	29
13	43.68	79
14	31.3	64
15	37.23	80
16	17.17	68
17	2.63	19
18	12.44	55
19	3.18	38
20	46.98	75
21	40.7	25
22	41.1	87
23	13.7	31
24	36.49	42
25	7.14	33
26	11.82	26
27	4.98	32
28	36.99	93
29	16.61	56
30	25.85	23
31	39.71	36

[truncated: 60 more sheets: 2F, 2G, 3A, 3B, 3C, 3D, 3E, 3F, 3G, 3H, 3I, 3J, 3K, 3L, 3M, 3N, 4A, 4B, 4C, 4D …]
